# Supplementary material for: Age-Dependent Effects of Heavy Metals on the Hypothalamic–Pituitary–Testicular Axis-Related Hormones in Men
Source: Toxics. 2026 Jan 7;14(1):55. doi: 10.3390/toxics14010055 (PMC12846245; doi:10.3390/toxics14010055)
Supplement: Supplementary file 1 [file toxics-14-00055-s001.zip]

Archive with 1 entries (1 files):
- toxics-3973694-supplementary.pdf
